# Supplementary material for: Esophageal Self-Expandable Metal Stents Can Fracture in the Distal Third When Used for Post-Bariatric Surgery Complications: A Single Center Experience and Review of the Literature with Video
Source: J Clin Med. 2024 Jun 11;13(12):3419. doi: 10.3390/jcm13123419 (PMC11204956; doi:10.3390/jcm13123419)
Supplement: Supplementary file 1 [file jcm-13-03419-s001.zip]

Archive with 1 entries (1 files):
- jcm-3027684-supplementary.mov
